# Supplementary material for: Comparative Evaluation of Existing and Rationally Designed Novel Antimicrobial Peptides for Treatment of Skin and Soft Tissue Infections
Source: Antibiotics (Basel). 2023 Mar 10;12(3):551. doi: 10.3390/antibiotics12030551 (PMC10044245; doi:10.3390/antibiotics12030551)
Supplement: Supplementary file 1 [file antibiotics-12-00551-s001.zip]

Archive with 1 entries (1 files):
- antibiotics-2224218-supplementary.pdf
